# Supplementary material for: Influence of Human Jaw Periosteal Cells Seeded β-Tricalcium Phosphate Scaffolds on Blood Coagulation
Source: Int J Mol Sci. 2021 Sep 14;22(18):9942. doi: 10.3390/ijms22189942 (PMC8467579; doi:10.3390/ijms22189942)
Supplement: Supplementary file 1 [file ijms-22-09942-s001.zip]

Archive with 1 entries (1 files):
- ijms-1366033-supplementary.pdf
